# Supplementary material for: Securing independence in global health oversight—the OPEN framework
Source: Health Aff Sch. 2025 Nov 27;3(12):qxaf231. doi: 10.1093/haschl/qxaf231 (PMC12684966; doi:10.1093/haschl/qxaf231)
Supplement: qxaf231_Supplementary_Data [file qxaf231_supplementary_data.zip]

Archive with 2 entries (2 files):
- COI forms_OPEN Framework 17 November 2025.docx
- Supplemental Material Appendix I fin.docx
